# Supplementary material for: An Analysis of Natural Variation Reveals That OsFLA2 Controls Flag Leaf Angle in Rice (Oryza sativa L.)
Source: Front Plant Sci. 2022 Jun 23;13:906912. doi: 10.3389/fpls.2022.906912 (PMC9260283; doi:10.3389/fpls.2022.906912)
Supplement: Supplementary Table 2 — The 353 rice accession information used in this study and the mean phenotype value of FLA in six environments. [file Table_2.XLS]

## Sheet: Sheet1
Table S2. The 353 rice accessions information used in this study and the mean phenotype value of flag leaf angle in six environments.
Code	Germplasm Name	Origin	Source	Q value		Subpopulation	Flag leaf angle
				Q1	Q2		E1	E2	E3	E4	E5	E6
1	Longjing 20	Heilongjiang, China	SRX6454385	1e-05	0.99999	Japonica	57.5	70	69.5	67.5	67.5	69
2	Huangdao	Guizhou, China	ERS006477	1e-05	0.99999	Japonica	36	41.5	41.5	42	42	38.5
3	Wuqiang	Jiangsu,China	ERS039280	1e-05	0.99999	Japonica	27.5	26.5	27	26	27	25.5
4	Yangdao	Jiangsu,China	ERS039332	1e-05	0.99999	Japonica	58.5	69	67.5	66.5	68	68
5	Zigu	Guizhou, China	ERS039314	1e-05	0.99999	Japonica	68.5	61.5	67	72	68	67
6	Hongnuogu	Guizhou,China	ERS039345	1e-05	0.99999	Japonica	35.5	34.5	34	32	33	34
7	Heizhong	Shanxi,China	ERS039288	1e-05	0.99999	Japonica	38.5	38.5	40	38	39.5	39.5
8	Yangfujing 8hao	Jiangsu,China	SRX6454337	1e-05	0.99999	Japonica	25	25	23	22	27	24.5
9	Yangfujing 7hao	Jiangsu,China	SRX6454338	1e-05	0.99999	Japonica	101.5	102.5	101	105	105	102
10	Sihao 4040	Jiangsu,China	SRX6454439	1e-05	0.99999	Japonica	71	85	85	85	86	86
11	Nannongjing 004	Jiangsu,China	SRX6454429	1e-05	0.99999	Japonica	42	62	60.5	59	61	60
12	Zhendao 99	Jiangsu,China	SRX6454477	1e-05	0.99999	Japonica	38	51	51	55	53	53
13	Sihao 4330	Jiangsu,China	SRX6454473	1e-05	0.99999	Japonica	43	43	60	54	51	51
14	Huifeng 1	Jiangsu,China	SRX6454365	1e-05	0.99999	Japonica	68.5	51.5	70.5	68.5	70	70.5
15	Yandao 8hao	Jiangsu,China	SRX6454339	1e-05	0.99999	Japonica	52.5	68	70.5	68.5	70	74
16	Sihao 4385	Jiangsu,China	SRX6454474	1e-05	0.99999	Japonica	68.5	68	74	68.5	70	71.5
17	Shengdao 14	Jiangsu,China	SRX6454410	1e-05	0.99999	Japonica	68.5	68	70.5	68.5	70	70.5
18	Wanqu 429bp	Jiangsu,China	SRX6454505	1e-05	0.99999	Japonica	57.5	68	70.5	62.5	70	70.5
19	Suijing 3hao	Heilongjiang, China	SRX6454468	1e-05	0.99999	Japonica	68.5	46.5	70.5	68.5	70	70.5
20	Ningjing 2hao	Jiangsu,China	SRX6454396	1e-05	0.99999	Japonica	62	60.5	62	63.5	66	64
21	Yanjing 9hao	Jiangsu,China	SRX6454332	1e-05	0.99999	Japonica	54	44	66	63.5	66	64
22	9522B	Jiangsu,China	SRX6454449	1e-05	0.99999	Japonica	47.8	42	60	48	48.8	48
23	Yangfujing 4901	Jiangsu,China	SRX6454333	1e-05	0.99999	Japonica	47.8	40	55	48	48.8	48
24	Xudao 25-7	Jiangsu,China	SRX6454313	1e-05	0.99999	Japonica	28	28.5	28.5	30	29	29
25	Wuyunjing 8hao	Jiangsu,China	SRX6454491	1e-05	0.99999	Japonica	37.4	36.5	43.5	35	37.5	35.5
26	Ningjinghui 260	Jiangsu,China	SRX6454398	1e-05	0.99999	Japonica	37.4	36.5	33.5	35	37.5	35.5
27	Qiyunuo 10hao	Jiangsu,China	SRX6454405	1e-05	0.99999	Japonica	39.5	40.5	51	50.5	51.5	56
28	Jingnuo 330	Anhui,China	SRX6454350	1e-05	0.99999	Japonica	27.6	27.1	31.5	25.7	27.2	27.3
29	Sihao 4141	Jiangsu,China	SRX6454443	1e-05	0.99999	Japonica	27.6	27.1	27.8	25	27.2	27.3
30	Huaidao 11hao	Jiangsu,China	SRX6454371	1e-05	0.99999	Japonica	35	37.5	36.5	35	35	34
31	Huaidao 8hao	Jiangsu,China	SRX6454368	1e-05	0.99999	Japonica	33.5	32	36	32.5	33.5	33
32	Hejing 1hao	Heilongjiang,China	SRX6454495	1e-05	0.99999	Japonica	23	23	31	25	24	23.5
33	Zhongguo 91	Japan	SRX6454481	1e-05	0.99999	Japonica	29.5	27.5	29	27.5	29	27.5
34	Kendao 13	Heilongjiang,China	SRX6454421	1e-05	0.99999	Japonica	31	32.5	36	34.5	36	35
35	Zhongjing 131	Jiangsu,China	SRX6454483	1e-05	0.99999	Japonica	17.5	17.5	18	14.5	15.5	15
36	Zaijinjing	Jiangsu,China	SRX6454462	1e-05	0.99999	Japonica	33.5	33.5	36.5	30.5	32	31
37	Wanjingnuo	Anhui,China	SRX6454487	1e-05	0.99999	Japonica	29	28.5	30	30.5	29.5	31
38	Hongnong 5hao	Jiangsu,China	SRX6454370	1e-05	0.99999	Japonica	27	27	27	28	27	28
39	Wunuoyihao	Jiangsu,China	SRX6454493	1e-05	0.99999	Japonica	43	40	40.5	44	44	42
40	Jianongnuo 2hao	Jiangsu,China	SRX6454341	1e-05	0.99999	Japonica	28.5	31	31.5	32	33	32.5
41	Kendao 19	Heilongjiang, China	SRX6454422	1e-05	0.99999	Japonica	38.5	38.5	40	30	39.5	39.5
42	Yujing 6hao	Henan,China	SRX6454464	1e-05	0.99999	Japonica	40.5	60	61	58.5	59	55.5
43	Zhongjing 9677	Jiangsu,China	SRX6454506	1e-05	0.99999	Japonica	42.5	42.5	43.5	42.5	44	43
44	IL38	Japan	SRX6454346	1e-05	0.99999	Japonica	35.5	35	35.5	36	34.5	35.5
45	RT61	Japan	SRX6454412	1e-05	0.99999	Japonica	28.5	30.5	28.5	25.5	28.5	26.5
46	Yueguang	Japan	SRX6454458	1e-05	0.99999	Japonica	32	32.5	32.5	33	34	33
47	Longjing 17	Heilongjiang, China	SRX6454386	1e-05	0.99999	Japonica	63	59	65	59	60	58
48	Xudao 4hao	Jiangsu,China	SRX6454311	1e-05	0.99999	Japonica	23	23	21.5	23	23	23
49	Yandao 9hao	Jiangsu,China	SRX6454334	1e-05	0.99999	Japonica	33.5	39	47	38.5	37.5	41
50	Suyunuo	Jiangsu,China	SRX6454465	1e-05	0.99999	Japonica	22	21	21.5	21	21.5	21
51	Zhen9424	Jiangsu,China	SRX6454478	1e-05	0.99999	Japonica	16	15.5	23	14.5	14.5	15
52	Yangguang 200	Jiangsu,China	SRX6454336	1e-05	0.99999	Japonica	24.5	24.5	25	24.5	23.5	23.5
53	Wuyunjing 21hao	Jiangsu,China	SRX6454492	1e-05	0.99999	Japonica	37.5	36.5	33.5	35.5	37.5	36
54	Sihao 4280	Jiangsu,China	SRX6454472	1e-05	0.99999	Japonica	20	19.5	20	20	19.5	20
55	Lianjing 2hao	Jiangsu,China	SRX6454423	1e-05	0.99999	Japonica	23	26	22.5	27.5	28	25
56	Yanjing 8hao	Jiangsu,China	SRX6454335	1e-05	0.99999	Japonica	14.5	13.5	15.5	16	14.5	15.5
57	Xudao 3hao	Jiangsu,China	SRX6454314	1e-05	0.99999	Japonica	51.5	51.5	51	53	53	54
58	Xudao 5hao	Jiangsu,China	SRX6454312	1e-05	0.99999	Japonica	19	19	21.5	15	18	18.5
59	Zhengdao 18	Henan,China	SRX6454479	1e-05	0.99999	Japonica	26.5	26.5	33.5	25.5	25	25
60	Zhongzuo 93	Jiangsu,China	SRX6454484	1e-05	0.99999	Japonica	43	58	57.5	57.5	57.5	59.5
61	Huifeng 2	Jiangsu,China	SRX6454372	1e-05	0.99999	Japonica	38.5	27.5	40	38	39.5	39.5
62	Zhenghan 2hao	Henan,China	SRX6454482	1e-05	0.99999	Japonica	35.5	34.5	34	32	33	34
63	Qiutianxiaoding	Japan	SRX6454408	1e-05	0.99999	Japonica	33	34	34	30	31	31
64	Longjing 22	Heilongjiang, China	SRX6454392	1e-05	0.99999	Japonica	35	30	34	39	43.5	35
65	Longjing 25	Heilongjiang, China	SRX6454391	1e-05	0.99999	Japonica	28	29	28	30	27	31
66	Longjing 27	Heilongjiang, China	SRX6454390	1e-05	0.99999	Japonica	45.5	41.5	48	59.5	56.5	55
67	Songjing 10	Heilongjiang, China	SRX6454467	1e-05	0.99999	Japonica	35	35.5	34.5	37.5	34.5	35.5
68	Jindao 12	Tianjin,China	SRX6454343	1e-05	0.99999	Japonica	25	25	26	22.5	22.5	23.5
69	Qingkong	Jiangsu,China	SRX6454407	1e-05	0.99999	Japonica	25	25	26	22.5	22.5	23.5
70	Youzhiyueguang	Jiangsu,China	SRX6454357	1e-05	0.99999	Japonica	35.5	33.5	32.5	34.5	35	35
71	Kangbingyueguang	Jiangsu,China	SRX6454349	1e-05	0.99999	Japonica	25	25	33.5	22.5	22.5	23.5
72	Sujing 353	Jiangsu,China	SRX6454469	1e-05	0.99999	Japonica	24.5	24	31	22	25	21.5
73	Digludao	Jiangsu,China	SRX6454328	1e-05	0.99999	Japonica	19	24	22	22	25	21.5
74	Dongnong 430	Heilongjiang, China	SRX6454329	1e-05	0.99999	Japonica	30	40.5	45	39.5	39.5	40.5
75	Ludao	Jiangsu,China	SRX6454427	1e-05	0.99999	Japonica	57	57	64	57	57	58.5
76	Wanhuangdao	Jiangsu,China	SRX6454488	1e-05	0.99999	Japonica	50.5	57	63.5	57	57	58.5
77	Zaoshirihuangdao	Jiangsu,China	SRX6454456	1e-05	0.99999	Japonica	23.5	24	31.5	24	24.5	25.5
78	Luohanhuang	Jiangsu,China	SRX6454428	1e-05	0.99999	Japonica	49.5	62	68.5	73	66.5	78
79	Ebusinuodao	Jiangsu,China	SRX6454501	1e-05	0.99999	Japonica	31	35.5	32.5	37.5	35.5	37.5
80	Shenlenuo	Jiangsu,China	SRX6454436	1e-05	0.99999	Japonica	83.5	77	83.55	83.5	80.5	96
81	Yaxuenuo	Jiangsu,China	SRX6454331	1e-05	0.99999	Japonica	33.5	32.5	35.5	34.5	35.5	36
82	Xiepihuang	Jiangsu,China	SRX6454315	1e-05	0.99999	Japonica	28	27.5	30	28.5	28.5	27
83	Xiaobaidao	Jiangsu,China	SRX6454318	1e-05	0.99999	Japonica	24.5	24	22	22	25	21.5
84	Wumangyedao	Shanghai,China	SRX6454494	1e-05	0.99999	Japonica	27	29.5	36	27.5	30	27
85	Liaojing 287	Liaoning,China	SRX509686	1e-05	0.99999	Japonica	27.5	34.5	33.5	32	32	32
86	Liming B	Liaoning,China	SRX509774	1e-05	0.99999	Japonica	24.5	25	27.5	27.5	27.5	26
87	Weiguo	Liaoning,China	SRX509684	1e-05	0.99999	Japonica	28	29.5	28.5	29.5	31.5	25
88	Jindao 1hao	Shanxi,China	SRX509714	1e-05	0.99999	Japonica	17	24.5	17.5	17.5	19	18
89	Zhonghua 8hao	Beijing, China	SRX509830	1e-05	0.99999	Japonica	27.5	29	28	27.5	28	28
90	Laoguangtou 83	Heilongjiang,China	SRX509674	1e-05	0.99999	Japonica	28	33	27.5	31	30.5	30.5
91	Zaoshunonghu 6	Hunan, China	SRX509706	1e-05	0.99999	Japonica	44.5	58	59	58	55	56
92	Yangkenuo	Guizhou, China	SRX509846	1e-05	0.99999	Japonica	32	32	41.5	31.5	34	31.5
93	Guihuahuang	Jiangsu,China	SRX509710	1e-05	0.99999	Japonica	27.5	28	28	29.5	29	28
94	Huangkezaogan	Jiangsu,China	SRX509733	1e-05	0.99999	Japonica	26.5	27.5	29	27.5	29	27.5
95	Sujing 2hao	Jiangsu,China	SRX509722	1e-05	0.99999	Japonica	41.5	57	56	57	59	58
96	Ximaxian	Yunnan,China	SRX509769	1e-05	0.99999	Japonica	52.5	39.5	50.5	53	52.5	53
97	Putaohuang	Tianjin, China	SRX509847	1e-05	0.99999	Japonica	26.5	30	36	31	30	29.5
98	Gaoyangdiandao	Hebei,China	SRX509740	1e-05	0.99999	Japonica	33.5	34.5	34.5	35.5	37	36
99	Longhuamaohu	Hebei,China	SRX509690	1e-05	0.99999	Japonica	39.5	39.5	49	44.5	41.5	41.5
100	Zhonglou 1hao	Shanxi,China	SRX509692	1e-05	0.99999	Japonica	21	20	21	22	21	22
101	Feidongtangdao	Anhui, China	SRX509839	1e-05	0.99999	Japonica	27.5	26.5	27	27	26	28
102	Yelicanghua 2	Hebei,China	SRX509693	1e-05	0.99999	Japonica	19	18.5	19.5	19.5	19	19
103	Yelicanghua 1	Hebei,China	SRX509693	1e-05	0.99999	Japonica	21	25	27.5	25	25	26
104	Magunuo 1	Guizhou, China	SRX509835	1e-05	0.99999	Japonica	23	24.6	23.8	21	23	22.8
105	Magunuo 2	Guizhou, China	SRX509835	1e-05	0.99999	Japonica	26	25.5	25.5	24	24.5	25
106	Maguzi-2	Shanxi,China	SRX509835	1e-05	0.99999	Japonica	18	16.5	17.5	17.5	24	19
107	Maguzi-1	Shanxi,China	SRX509835	1e-05	0.99999	Japonica	15	15.5	27.5	15.5	15.5	15.5
108	Funingzipi	Hebei,China	SRX509681	1e-05	0.99999	Japonica	89	89	88.5	84.5	89	84
109	Cungu	Shanxi,China	SRX509795	0.003932	0.996068	Japonica	63	78	79	75	78	82
110	Xiangnuodao	Jiangsu,China	SRX6454320	0.004946	0.995054	Japonica	85	87	79	86	86	88
111	Huajing 6hao	Jiangsu,China	SRX6454367	0.005045	0.994955	Japonica	79	83	82	77	80.5	78.5
112	Dongzheng 1640	Jiangsu,China	SRX6454330	0.005855	0.994145	Japonica	49.5	48.5	49	46	50.5	51
113	Guangkexiangnuo	Guangxi,China	SRX510180	0.006589	0.993411	Japonica	35	35	34	33	32.5	34
114	Wandao 68	Anhui,China	SRX6454489	0.00852	0.99148	Japonica	37	48	46.5	49	49	49
115	Yuyannuo	Yunnan,China	SRX509854	0.00876	0.99124	Japonica	31	31.5	30.5	28.5	29.5	32
116	Shanjiugu	Sichuan,China	SRX509743	0.010095	0.989905	Japonica	19	18	18	18.5	19	24.5
117	Dianjingyou 1hao	Yunnan,China	SRX510054	0.011013	0.988987	Japonica	12.5	12.5	10	12.5	10	22.5
118	Xiangjing 9407	Jiangsu,China	SRX6454319	0.012999	0.987001	Japonica	12.5	12.5	16.5	12.5	12.5	13
119	Xiushui 115	Zhejiang, China	SRX509712	0.014756	0.985244	Japonica	23.5	23.5	25.5	23	24	23
120	Longnuo 3hao	Heilongjiang, China	SRX6454394	0.018332	0.981668	Japonica	15.5	16	16	14	15	18
121	Zhongjing 212	Jiangsu,China	SRX6454476	0.018941	0.981059	Japonica	15	10	12.5	15	15	10
122	Sihao 4259	Jiangsu,China	SRX6454471	0.0193	0.9807	Japonica	30	32	31	32.5	34	31
123	Wanlixian	Hunan, China	SRX509837	0.019369	0.980631	Japonica	25	25.5	25	23	23.5	26.5
124	Haobayong 1	Yunnan,China	SRX509837	0.019369	0.980631	Japonica	24	24.5	23	23.5	24	24
125	Liusha 1hao	Guangxi,China	SRX509715	0.01937	0.98063	Japonica	35	35.5	36	35.5	36	32
126	Longjing 28	Heilongjiang, China	SRX6454389	0.019735	0.980265	Japonica	33	35	33.5	31.5	31	40.5
127	Zhongjing 438	Jiangsu,China	SRX6454475	0.020793	0.979207	Japonica	27	26	26	26	25	27
128	Haolvguangzhan	Guizhou, China	SRX510187	0.020987	0.979013	Japonica	70	70	70	56.5	69.5	75
129	863B	Jiangsu,China	SRX6454450	0.02349	0.97651	Japonica	50	47.5	50	40	52.5	52.5
130	Sihao 4029	Jiangsu,China	SRX6454437	0.02454	0.97546	Japonica	36.5	37	36.5	37	37	36
131	Longdao 6hao	Heilongjiang, China	SRX6454416	0.031091	0.968909	Japonica	25	27.5	25	27.5	27.5	25
132	Longdao 8hao	Heilongjiang, China	SRX6454388	0.031652	0.968348	Japonica	23	23.5	23	21	22	24
133	Longdao 5hao	Heilongjiang, China	SRX6454415	0.032036	0.967964	Japonica	29.5	30	28	29	28.5	29
134	Dongzhengwuyunjing 21	Jiangsu,China	SRX6454502	0.03317	0.96683	Japonica	42	43	42	42	41	41
135	Feienuo	Guizhou, China	SRX510184	0.03538	0.96462	Japonica	37	31	38	41.5	39.5	40.5
136	Jindao 1007	Tianjin,China	SRX6454344	0.039048	0.960952	Japonica	32	33	31	31	31.5	31
137	Lianjing 4hao	Jiangsu,China	SRX6454424	0.039074	0.960926	Japonica	27.5	27	26.5	27	26.5	27
138	Sihao 4041	Jiangsu,China	SRX6454442	0.044324	0.955676	Japonica	22.5	22	22.5	22	22.5	27
139	Mudanjiang 28	Heilongjiang, China	SRX6454432	0.049027	0.950973	Japonica	29	29	34.5	28	28.5	27.5
140	Longdun 106	Heilongjiang, China	SRX6454387	0.051933	0.948067	Japonica	26	26	26	28	26	27.5
141	Nuohangu	Yunnan,China	SRX6454401	0.052126	0.947874	Japonica	19.5	18.5	18	19	18.5	20
142	Yandao 6hao	Jiangsu,China	SRX6454340	0.052237	0.947763	Japonica	67	58.5	62	66.5	67.5	69
143	Huaidao 9hao	Jiangsu,China	SRX6454369	0.053128	0.946872	Japonica	20.5	19	20	20	20.5	22
144	Sihao 4081	Jiangsu,China	SRX6454441	0.053383	0.946617	Japonica	35	35	34	34	35	34
145	Lincangwazuhangu	Yunnan,China	SRX6454417	0.053526	0.946474	Japonica	22.5	30	30	20	30	27.5
146	Haomake	Yunnan,China	SRX509843	0.059274	0.940726	Japonica	15.5	15.5	15.5	17	17	18
147	Biaojiyongzijing	Jiangsu,China	SRX6454446	0.069744	0.930256	Japonica	28	29.5	28.5	29.5	29	29
148	M1004	Jiangsu,China	SRX6454425	0.070248	0.929752	Japonica	38.5	36	34.5	38.5	39	43
149	A7444	Jiangsu,China	SRX6454452	0.074845	0.925155	Japonica	23	22.5	31	21.5	22	21.5
150	Niaw Ma-dan	Indonesia	SRX6454434	0.077984	0.922016	Japonica	23.5	21.5	20	20	22	24.5
151	Xiangwanxian 17	Hunan,China	SRX6454317	0.101909	0.898091	Indica	70.5	69	69	70.5	70	64.5
152	Tijin	Jiangsu,China	SRX6454490	0.102659	0.897341	Japonica	23	22	25.5	23	23	22.5
153	Huhui 628	Hunan, China	SRX509687	0.103335	0.896665	Indica	39	39.5	44.5	38.5	42.5	39
154	Huanghuazhan	Hunan,China	SRX6454364	0.103606	0.896394	Indica	31	32	33	32	32	33
155	Qutube-n	Indonesia	SRX6454406	0.106556	0.893444	Japonica	39.5	34.5	36.5	26.5	39	44
156	Cbao	Anhui,China	SRX6454323	0.106651	0.893349	Japonica	27.5	29	28	27	27	27.5
157	Ningjinghui 237	Jiangsu,China	SRX6454395	0.108349	0.891651	Japonica	26	26.5	26.5	27.5	27.5	33.5
158	Huajing 5hao	Jiangsu,China	SRX6454366	0.115634	0.884366	Japonica	27	28.5	34	28	28	27.5
159	Longdao 19hao	Heilongjiang, China	SRX6454420	0.121847	0.878153	Japonica	16.5	17.5	17	17	16.5	17
160	BULUH BAWU	Indonesia	SRX6454321	0.122566	0.877434	Japonica	20	20	20	19	20	21
161	Sihao 4082	Jiangsu,China	SRX6454444	0.123566	0.876434	Japonica	58	59.5	60	60	59.5	68
162	GUNDIL PUTIH	Indonesia	SRX6454498	0.127746	0.872254	Japonica	20.5	26	26	28	27	29
163	Longdao 18hao	Heilongjiang, China	SRX6454400	0.14829	0.85171	Japonica	27	34	35.5	40	45.5	46.5
164	Nonglinnuo 4hao	Jiangsu,China	SRX6454397	0.148767	0.851233	Japonica	27	42.5	38	43.5	44	47.5
165	CAMOR	Indonesia	SRX6454322	0.149575	0.850425	Japonica	104	104.5	106	115	122.5	120
166	Gendjah Gempol	Indonesia	SRX6454499	0.177007	0.822993	Admixture	104	104.5	106	106	106.5	106
167	Nanton 53	Indonesia	SRX6454433	0.207399	0.792601	Admixture	29.5	29.5	29	30	30	29.5
168	Ninghui 21	Jiangsu,China	SRX509777	0.211296	0.788704	Admixture	24.5	24	27.5	24.5	25.5	38.5
169	Sihao 4031	Jiangsu,China	SRX6454440	0.235474	0.764526	Admixture	25	24.5	31	27	26	26.5
170	RODJOLELE	Indonesia	SRX6454411	0.273839	0.726161	Admixture	30	30	27.5	22.5	30	27.5
171	Nannongjing 1R	Jiangsu,China	SRX6454430	0.279353	0.720647	Admixture	41	43	41	39.5	38.5	40.5
172	PeiC122	Hunan, China	SRX509709	0.368026	0.631974	Admixture	33	29	33	32.5	33	33.5
173	Sibeitichao 6	Beijing, China	SRX510189	0.374141	0.625859	Admixture	38.5	40	37.5	38.5	37	38
174	SH189	Jiangsu,China	SRX6454409	0.450445	0.549555	Admixture	64.5	82.5	83.5	69.5	80.5	81.5
175	Yuzhenxiang	Hunan,China	SRX6454461	0.560083	0.439917	Admixture	19	17.5	24	18.5	20	20
176	Chiguhong	Jiangsu,China	SRX6454324	0.604845	0.395155	Admixture	21	21	21	22	22.5	22.5
177	Baoxintaihuqing	Jiangsu,China	SRX6454453	0.636419	0.363581	Admixture	73	73.5	71.5	69	68	69
178	Shentai B	Guangdong,China	SRX6454435	0.64311	0.35689	Admixture	94.5	95	95	85.5	93	94
179	Malaihong	Jiangsu,China	SRX6454426	0.693965	0.306035	Admixture	35	35	35	35	35	35
180	Fanhaopi	Yunnan,China	SRX509744	0.754214	0.245786	Admixture	25	27.5	30	35	32.5	30
181	BOEGI BOERA	Indonesia	SRX6454445	0.760293	0.239707	Admixture	27.5	27.5	27.5	30	27.5	27.5
182	Xibaizhan	Sichuan,China	SRX509793	0.790921	0.209079	Admixture	32.5	32	32	32.5	32	31.5
183	Xiangchuanwuxinbaimi	Jiangsu,China	SRX6454485	0.793026	0.206974	Admixture	25	22.5	30	20	30	27.5
184	Shengtangqing	Jiangsu,China	SRX6454413	0.813613	0.186387	Admixture	32.5	35	35	35	35	35
185	IR661-1-2	Philippines	SRX509822	0.826401	0.173599	Admixture	71	71.5	73	65.5	73.5	79
186	IR661-1-1	Philippines	SRX509822	0.826401	0.173599	Admixture	50	42.5	50	40	52.5	52.5
187	Menjiadign 2	Hainan, China	SRX509782	0.841156	0.158844	Admixture	86	87	89	87	88	87
188	Jiangpuchangliheimidao	Jiangsu,China	SRX6454342	0.847492	0.152508	Indica	91.5	89	95.5	92.5	93	92
189	C418	Beijing, China	SRX510012	0.892113	0.107887	Indica	135	135	130	125	125	130
190	Menjiagao 1	Hainan, China	SRX509752	0.896915	0.103085	Indica	127	128.5	128.5	127.5	125.5	127.5
191	Baoxie-7B	Hunan, China	SRX509818	0.900157	0.099843	Indica	22	27	26.7	26.7	27	25.9
192	Yuedao 108	Vietnam	SRX6454359	0.907785	0.092215	Indica	74	98.5	98	96	97	96
193	Yuedao 107	Vietnam	SRX6454358	0.910116	0.089884	Indica	30	30.5	29	28.5	29.5	30
194	Zaoshuxiangheimi	Guangdong,China	ERS005992	0.920778	0.079222	Indica	29	30	28	30	30	30
195	Zaoshuxianghei	Guangxi,China	SRX509821	0.920778	0.079222	Indica	12	12	12	15	12	15
196	Yuedao 43	Vietnam	SRX6454379	0.928825	0.071175	Indica	82	82.5	84.5	80.7	82	81
197	Hongjiaozhan	Jiangsu,China	SRX6454504	0.932842	0.067158	Indica	23.5	27	34	28.5	28.5	29
198	Xiangxiandao 10hao	Hunan,China	SRX6454486	0.935761	0.064239	Indica	25	25	27	26.5	26.5	25.5
199	L301B	Hunan, China	SRX509815	0.946757	0.053243	Indica	20	18.5	18	17.5	18	18.5
200	Shengyou 2hao	Guangdong,China	SRX6454414	0.947474	0.052526	Indica	65	65.5	65	67.5	66	66
201	Qiyuexian	Guangxi,China	SRX509760	0.949037	0.050963	Indica	45.5	55	65	67.5	66	66
202	Nongxiang 18	Hunan,China	SRX6454419	0.950072	0.049928	Indica	107	107	106	109	107	105
203	Hongainuo	Guangxi,China	SRX509756	0.950457	0.049543	Indica	107	107	106	109	122	105
204	Nongxiang 25	Hunan,China	SRX6454402	0.950631	0.049369	Indica	52.5	52	50.5	52.5	50	56.5
205	Baikenuo	Jiangsu,China	SRX6454454	0.950631	0.049369	Indica	35.5	37	34	39.5	36	37
206	Nongxiang 21	Hunan,China	SRX6454399	0.952552	0.047448	Indica	35.5	37	29	39	36	37
207	Zigu	Jiangsu,China	SRX6454508	0.954765	0.045235	Indica	21.6	21.5	31	21.9	22.2	21.4
208	Jinxibai	Jiangxi,China	SRX509754	0.957844	0.042156	Indica	53	55.5	60	52.5	53.5	51.5
209	Lengshuinuo	Yunnan,China	SRX510183	0.958047	0.041953	Indica	59	73	70.5	71	71	71
210	Hongmangshajing	Jiangsu,China	SRX6454503	0.958578	0.041422	Indica	48	49	48	52	46	52
211	Zimi	Yunnan,China	SRX509856	0.958752	0.041248	Indica	33.5	33.5	33	32	32.5	32.5
212	Arias	Indonesia	SRX6454451	0.959773	0.040227	Indica	27	26	26	27	26	27
213	Zaoxian 240	Anhui, China	SRX509861	0.961993	0.038007	Indica	113	110.5	110.5	113.5	113	122
214	Qingsiai 16B	Guangdong,China	SRX509683	0.963562	0.036438	Indica	48.5	48	48	45	44	43.5
215	Jiangnongzao 1hao	Jiangxi,China	SRX509775	0.96413	0.03587	Indica	26.5	25	25	25	25	27
216	Minbeiwanxian	Fujian, China	SRX509852	0.965285	0.034715	Indica	22	22	21.5	26	23	22.5
217	Zhenshan 97B	Zhejiang, China	SRX509803	0.966161	0.033839	Indica	32.5	35	30	29	34	28
218	Qitougu 1	Yunnan,China	SRX509801	0.967568	0.032432	Indica	45	43.5	42.5	43	42.5	42.5
219	Qitougu 2	Hunan,China	SRX509801	0.967568	0.032432	Indica	13	16.5	17	16.5	18.5	17.5
220	Jinbaoyin	Fujian, China	SRX509755	0.969493	0.030507	Indica	19	19.5	29.5	20	20.5	20.5
221	Chuan 5xian	Sichuan,China	SRX6454325	0.96956	0.03044	Indica	39.5	39	39.5	38.5	39	40
222	Xiangdao	Henan,China	SRX509848	0.969816	0.030184	Indica	17.5	17.5	24	17.5	17.5	17.5
223	Ⅱ-32B	Hunan,China	SRX6454373	0.969871	0.030129	Indica	23.5	22	22.5	23	22	24.5
224	Zaoxian 14	Anhui, China	SRX510025	0.970448	0.029552	Indica	16	16	17	17	13	16
225	Beizinuo	Yunnan,China	SRX509857	0.970457	0.029543	Indica	20	28.5	29	28	27.5	27.5
226	Chengnongshuijing	Sichuan,China	SRX509708	0.971318	0.028682	Indica	20	20.5	21	20	20	26
227	Hainanxian R	Hainan,China	SRX6454497	0.97142	0.02858	Indica	108	108	107	108	108	107
228	Dianrui 409B	Yunnan,China	SRX509685	0.971848	0.028152	Indica	31.5	31	36	31.5	33	34
229	Jinyou 1hao	Fujian, China	SRX509707	0.975298	0.024702	Indica	28	28	28	29.5	29.5	29
230	IR36	Philippines	SRX510159	0.976514	0.023486	Indica	40.5	40.5	43	32.5	39	40
231	Laozaogu	Yunnan,China	SRX510182	0.977355	0.022645	Indica	26.5	26.5	27	25.5	26	25.5
232	Chuan 6xian	Sichuan,China	SRX6454326	0.978057	0.021943	Indica	14.5	15.5	22.5	15	15	14.5
233	Jinnante B	Hunan, China	SRX509680	0.978395	0.021605	Indica	20	22	21	19.5	19	18
234	Aimi	Jiangxi,China	SRX509836	0.978765	0.021235	Indica	30.5	31	43.5	32.5	32	31
235	Qitoubaigu 3	Yunnan,China	SRX509736	0.97924	0.02076	Indica	39	39	38	39.5	40.5	40.5
236	Yuedao 22	Vietnam	SRX6454363	0.982133	0.017867	Indica	37	38.5	38.5	38.5	39.5	38.5
237	Xiangai B	Jiangxi,China	SRX509779	0.983773	0.016227	Indica	41.5	35	43.5	42.5	44	44.5
238	Yizhixiang	Fujian, China	SRX509859	0.985578	0.014422	Indica	26.5	27	27	26.5	25	26.5
239	Xiangwanxian 3hao	Hunan, China	SRX509704	0.9859	0.0141	Indica	29.5	30	28.5	28	30	28.5
240	Taizhongxianxuan 2	Taiwan, China	SRX509726	0.986058	0.013942	Indica	32	29.5	33	33	33.5	35.5
241	Youzhan	Guizhou,China	SRX509849	0.987516	0.012484	Indica	24	23.5	22.5	21.5	22.5	24
242	Sanlicun	Shanxi,China	SRX509748	0.988043	0.011957	Indica	26.5	26	25.5	26	25	28
243	Yuetai B	Guangdong,China	SRX6454463	0.988399	0.011601	Indica	32	26	36.5	33	32.5	36
244	Shufeng 101	Sichuan,China	SRX509694	0.991811	0.008189	Indica	23	23	22.5	22	22.5	21.5
245	Yuedao 24	Vietnam	SRX6454353	0.992901	0.007099	Indica	22	22	31	23.5	21.5	26
246	Ziyeyingxiandao	Guangdong,China	SRX6454507	0.994938	0.005062	Indica	24	24	23.5	20.5	24	23.5
247	88B	Jiangsu,China	SRX509688	0.995626	0.004374	Indica	29.5	29.5	34.5	25.5	30	30
248	Qiuqianbai	Anhui, China	SRX510178	0.995899	0.004101	Indica	17.5	18	24	17	17.5	17.5
249	Yuedao 62	Vietnam	SRX6454383	0.996422	0.003578	Indica	21	21.5	31	23	22	21.5
250	80B	Hunan, China	SRX509772	0.999149	0.000851	Indica	12.5	11	11	12.5	11	11
251	Fengyouwan 8hao	Hunan,China	SRX6454500	0.99999	1e-05	Indica	20	20	19.5	20.5	20	26
252	Diantun502xuanzao	Yunnan,China	SRX6454327	0.99999	1e-05	Indica	32	32.5	32	31.5	32	32
253	Minghui 63	Fujian,China	SRX6454431	0.99999	1e-05	Indica	24	25.5	23.5	24.5	24.5	25
254	Yuedao 13	Vietnam	SRX6454362	0.99999	1e-05	Indica	15.5	16.5	22	14	17.5	15.5
255	Yuedao 68	Vietnam	SRX6454460	0.99999	1e-05	Indica	29.5	30	28.5	25	27.5	26.5
256	IR64	Philippines	SRX6454347	0.99999	1e-05	Indica	18.5	17.5	17	18.5	18.5	25
257	Yuedao 49	Vietnam	SRX6454377	0.99999	1e-05	Indica	27	27	26.5	26.5	26.5	33
258	Yuedao 50	Vietnam	SRX6454376	0.99999	1e-05	Indica	43.5	55	55	57.5	56.5	63.5
259	Yuedao 48	Vietnam	SRX6454378	0.99999	1e-05	Indica	72	71	70.5	72.5	77	79
260	Yuedao 3	Vietnam	SRX6454354	0.99999	1e-05	Indica	22	22	24	24.5	25	23.5
261	TAI-4	Malaysia	SRX6454466	0.99999	1e-05	Indica	49.5	42	54.5	49.5	51.5	61
262	Yuedao 66	Vietnam	SRX6454459	0.99999	1e-05	Indica	26.5	26.5	26	29.5	28	27.5
263	Yuedao 12	Vietnam	SRX6454361	0.99999	1e-05	Indica	85.5	85.5	84	84	84.5	83
264	IR20	Philippines	SRX6454348	0.99999	1e-05	Indica	63.5	55.5	67	66	66	66.5
265	Yuedao 109	Vietnam	SRX6454360	0.99999	1e-05	Indica	49	49	60	38	49	56
266	Yuedao 55	Vietnam	SRX6454375	0.99999	1e-05	Indica	49	51	48	51	51.5	52.5
267	Qimiaoxiang 2hao	Guangdong,China	SRX6454404	0.99999	1e-05	Indica	25.5	25.5	30.2	26.5	24.5	25.5
268	Qing 7	Jiangsu,China	SRX6454403	0.99999	1e-05	Indica	69.5	58	75.5	58	67	67.5
269	Yuedao 9	Vietnam	SRX6454457	0.99999	1e-05	Indica	56.5	58	63.5	49.5	60.5	71.5
270	Yuedao 37	Vietnam	SRX6454381	0.99999	1e-05	Indica	55	63.5	64.5	63.5	62	71
271	Yuedao 61	Vietnam	SRX6454384	0.99999	1e-05	Indica	63	56	62.5	64.5	63	71
272	Yuedao 41	Vietnam	SRX6454380	0.99999	1e-05	Indica	41	40	41	40	39.5	40
273	Yuedao 32	Vietnam	SRX6454382	0.99999	1e-05	Indica	113.5	115.5	117.5	114	117.5	116.5
274	IR112	Philippines	SRX6454345	0.99999	1e-05	Indica	18	18	24	18	18	17
275	Suwujing	Jiangsu,China	SRX6454470	0.99999	1e-05	Indica	19	19.5	19	18.5	18	19.5
276	LongtepuB	Fujian,China	SRX6454393	0.99999	1e-05	Indica	22.5	25.5	22	26	24.5	26
277	Yimuhu	Jiangsu,China	SRX6454356	0.99999	1e-05	Indica	41	41.5	50.5	40.5	40.5	44.5
278	Longdao 14hao	Heilongjiang, China	SRX6454418	0.99999	1e-05	Indica	32	28.5	32	22.5	31.5	30
279	Xu91075	Jiangsu,China	SRX6454316	0.99999	1e-05	Indica	28.5	27.5	29.5	28.5	29	28.5
280	Haobuqia	Jiangsu,China	SRX6454496	0.99999	1e-05	Indica	50	50	49.9	52.5	52.5	62.5
281	SHN1	Jiangsu,China	SRX6454438	0.99999	1e-05	Indica	18	18.5	18	19	18.5	19
282	Zhengdao 10hao	Jiangsu,China	SRX6454480	0.99999	1e-05	Indica	23	22	26.5	23.5	22.5	23.5
283	Zajiaohaigu	Hainan,China	SRX6454455	0.99999	1e-05	Indica	24	23.5	23	15.5	23.5	23
284	Biwusheng	Yunnan,China	SRX509858	0.99999	1e-05	Indica	10.5	11	15	11.5	11	20.5
285	Xianggu 1	Yunnan,China	SRX509768	0.99999	1e-05	Indica	27.5	24.5	29	29.5	29.5	29.5
286	Xianggu 2	Yunnan,China	SRX509768	0.99999	1e-05	Indica	36	27	34.5	35	34.5	35.5
287	Honggu 3	Yunnan,China	SRX509753	0.99999	1e-05	Indica	25.5	26.5	26.5	28	27.5	27
288	Laohongdao	Shanxi,China	ERS005998	0.99999	1e-05	Indica	22	21	21	19	20	20.5
289	Honggu 2	Shanxi,China	SRX509798	0.99999	1e-05	Indica	19	19.5	20	21	21	20
290	Honggu 1	Yunnan,China	ERS006390	0.99999	1e-05	Indica	19	17.5	18	20.5	19.5	18.5
291	Honggu 4	Sichuan,China	SRX509753	0.99999	1e-05	Indica	20.5	19	24.5	19	19.5	19
292	Nanxiongzaoyou	Guangdong,China	SRX509820	0.99999	1e-05	Indica	15.5	15	16.5	12	14	12.5
293	Guichao 2hao	Guangdong,China	SRX509700	0.99999	1e-05	Indica	18.5	18	17.5	17.5	18	17.5
294	Xugunuo	Hunan, China	SRX509826	0.99999	1e-05	Indica	18	17.5	24	16.5	18.5	18.5
295	76--1	Jiangsu,China	SRX509825	0.99999	1e-05	Indica	23.5	24	27	24	23.5	37
296	Huangsiguizhan	Guangdong,China	SRX509703	0.99999	1e-05	Indica	27.5	27	27.5	27.5	28	27.5
297	Xiangwanxian 1hao	Hunan, China	SRX509828	0.99999	1e-05	Indica	27.5	28.5	28	28	27.5	28
298	Taishannuo	Guangdong,China	SRX509699	0.99999	1e-05	Indica	5.75	7	8.5	6	8	7.5
299	Huke 3hao	Shanghai,China	SRX509701	0.99999	1e-05	Indica	33	31.5	32	34	32.5	32
300	Aimakang	Sichuan,China	SRX509831	0.99999	1e-05	Indica	27	27	27	26.5	27	27
301	Nanjing 11hao	Jiangsu,China	SRX509809	0.99999	1e-05	Indica	19	20	19	18.5	19	18.5
302	Bawangbian 1	Hubei,China	SRX509717	0.99999	1e-05	Indica	22.5	23.5	23	23	23	23
303	Xiangaizao 10hao	Hunan, China	SRX509679	0.99999	1e-05	Indica	13.5	14.5	22	13	14	12.5
304	Zhuzhen B	Hunan, China	SRX509817	0.99999	1e-05	Indica	17	16.5	24	14.5	17	15
305	Gzhenshan 97B	Sichuan,China	SRX509819	0.99999	1e-05	Indica	29.5	29	28.5	28.5	28.5	28.5
306	Chaoyang 1hao	Hunan, China	SRX509814	0.99999	1e-05	Indica	32	27.5	31	32	32	31.5
307	Erjiunan 1hao	Zhejiang, China	SRX509813	0.99999	1e-05	Indica	29.5	29.5	40	30.5	30.5	30
308	Guangluai 15	Guangxi,China	SRX509816	0.99999	1e-05	Indica	21.5	20.5	26	18	22	22
309	Aijiaonante	Zhejiang,China	SRX509677	0.99999	1e-05	Indica	35.5	35	34.5	34.5	35.5	35.5
310	Chengduai 3hao	Sichuan,China	SRX509695	0.99999	1e-05	Indica	18	19.5	19	18.5	18.5	18.5
311	Gongju 73	Yunnan,China	SRX509697	0.99999	1e-05	Indica	23.5	22.5	26.5	24	23.5	24.5
312	Jiabala	Guangxi,China	SRX509698	0.99999	1e-05	Indica	19	24	25	25	25.5	27
313	Xiangzaoxian 7hao	Hunan, China	SRX509771	0.99999	1e-05	Indica	26.5	25.5	28	27.5	29	28
314	Chenwan 3hao	Hunan, China	SRX509833	0.99999	1e-05	Indica	29	25	29	29	29	29.5
315	Zhenxian 232	Jiangsu,China	SRX509833	0.99999	1e-05	Indica	16	17.5	16.5	17.5	18.5	17
316	Benbanggu-2	Yunnan,China	SRX509735-2	0.99999	1e-05	Indica	25.5	24.5	24.5	24.5	24	26
317	Benbanggu-1	Yunnan,China	SRX509735-1	0.99999	1e-05	Indica	29	29.5	29	31.5	30	31
318	Ersiniu	Guangdong,China	SRX509731	0.99999	1e-05	Indica	41.5	42.5	42	43	41	45.5
319	Zegu	Guizhou, China	SRX509794	0.99999	1e-05	Indica	23	23	29.5	22	21	31
320	Hanmadao 2	Henan,China	SRX509705	0.99999	1e-05	Indica	31	31.5	35.5	30.5	31.5	32
321	Hanmadao 1	Henan,China	SRX509738	0.99999	1e-05	Indica	33.5	33.5	33	31	30	35.5
322	Mamagu 1	Sichuan,China	SRX509766	0.99999	1e-05	Indica	27	25.5	24.5	24	24	24
323	Mamagu 2	Sichuan,China	SRX509766	0.99999	1e-05	Indica	19.5	19.5	24.5	19	18.5	19.5
324	Maweizhan 4	Guizhou, China	SRX509855	0.99999	1e-05	Indica	18	19	18.5	18	17.5	18.5
325	Maweizhan 3	Yunnan,China	SRX509855	0.99999	1e-05	Indica	27	28	33.5	21	24	34.5
326	Maweizhan 2	Guangdong,China	SRX509855	0.99999	1e-05	Indica	47	40.5	53.5	34.5	42.5	50.5
327	Maweizhan 1	Hunan,China	SRX509855	0.99999	1e-05	Indica	38.5	39.5	40	38	38	38.5
328	Maweizhan 5	Hubei,China	SRX509855	0.99999	1e-05	Indica	29.5	29	31.5	23.5	29	34
329	Maweizhan 6	Zhejiang, China	SRX509855	0.99999	1e-05	Indica	13.5	13.5	19.5	13	13.5	13
330	Hengxianliangchun 2	Guangxi,China	SRX509840	0.99999	1e-05	Indica	31	31	31.5	31	30	29
331	Hengxianliangchun 1	Guangxi,China	SRX509840	0.99999	1e-05	Indica	19	19	18.5	17.5	17	17.5
332	Leihuozhan	Anhui, China	SRX509841	0.99999	1e-05	Indica	38	37	40	40.5	40	38.5
333	Liuyezhan	Hubei,China	SRX509786	0.99999	1e-05	Indica	25	27.5	35	37.5	35	37.5
334	Zhongnong 4hao	Sichuan,China	SRX509851	0.99999	1e-05	Indica	20.5	20.5	21.5	21.5	21.5	21
335	Meihuanuo	Sichuan,China	SRX509749	0.99999	1e-05	Indica	28	27	28.5	28.5	28	28
336	Xiaobaimi	Guizhou, China	SRX509860	0.99999	1e-05	Indica	17.5	17.5	18	18.5	17.5	24.5
337	Baikehualuo	Guangdong,China	SRX509785	0.99999	1e-05	Indica	18.5	19.5	19	20.5	19.5	20
338	Yienchangtanqingzhan	Hubei,China	SRX509789	0.99999	1e-05	Indica	35	35	37	35	34	32
339	Nantehao 3	Hainan,China	SRX509730-3	0.99999	1e-05	Indica	42.5	42.5	41.5	41	42	42
340	Nantehao 2	Jiangxi,China	SRX509730-2	0.99999	1e-05	Indica	35.5	29.5	38.5	34.5	35	34
341	Nantehao 1	Jiangxi,China	SRX509730-1	0.99999	1e-05	Indica	29	29.5	29	29	29	28.5
342	Jiefangxian	Jiangxi,China	SRX509783	0.99999	1e-05	Indica	47.5	37	54	52	49	52
343	Sankecun	Hubei,China	SRX509696	0.99999	1e-05	Indica	26	26	26	23.5	24	37
344	Dongtingwanxian	Hubei,China	SRX509718	0.99999	1e-05	Indica	25.6	28.6	27.4	28.5	33	35
345	Sanbaili-3	Tianjin, China	SRX509713-3	0.99999	1e-05	Indica	27	29	29	27	26	28
346	Sanbaili-2	Tianjin, China	SRX509713-2	0.99999	1e-05	Indica	19.5	20	20	18.5	20.5	19.5
347	Sanbaili-1	Hunan, China	SRX509713-1	0.99999	1e-05	Indica	32	31.8	36	32	32	31.3
348	Jinnante 43B	Hunan, China	SRX509770	0.99999	1e-05	Indica	31	33	41.5	41	39.5	38.5
349	Wukezhan	Fujian, China	SRX509850	0.99999	1e-05	Indica	64	59	61	64	65	65
350	Gu 154	Hunan, China	SRX509776	0.99999	1e-05	Indica	25	25	25	27	28	25
351	9311	Hunan, China	SRX509806	0.99999	1e-05	Indica	14.5	14.5	15.5	15.5	15.5	15.5
352	JWR221	Jiangsu,China	SRX509832	0.99999	1e-05	Indica	45	33	36	51	50	49
353	Huakeheinuo	Hainan,China	ERS039317	0.99999	1e-05	Indica	40.5	41.5	41.5	42.5	42	35.5
