# Supplementary material for: An Analysis of Natural Variation Reveals That OsFLA2 Controls Flag Leaf Angle in Rice (Oryza sativa L.)
Source: Front Plant Sci. 2022 Jun 23;13:906912. doi: 10.3389/fpls.2022.906912 (PMC9260283; doi:10.3389/fpls.2022.906912)
Supplement: Supplementary Table 6 — The SNP information in the 2.27–2.47 Mb candidate region for FLA. [file Table_6.XLS]

## Sheet: Sheet1
Table S6. The SNP information in the 2.27-2.47 Mb candidate region for flag leaf angle.
Gene ID	MSU ID	SNP location	Reference	Alterative	Region	Variation type	Associated signal in GWAS (P-value)	Gene-based association with traits
Os02g0142100	LOC_Os02g04924	2:2277423	A	G	5_prime_UTR
Os02g0142100	LOC_Os02g04924	2:2277796	C	T	exonic	nonsynonmous
Os02g0142100	LOC_Os02g04924	2:2277802	G	A	exonic	nonsynonmous
Os02g0142100	LOC_Os02g04924	2:2279708	G	A	3_prime_UTR
Os02g0142100	LOC_Os02g04924	2:2279836	G	A	3_prime_UTR
Os02g0142100	LOC_Os02g04924	2:2284594	A	G	downstream
Os02g0142100	LOC_Os02g04924	2:2284682	T	G	downstream
Os02g0142100	LOC_Os02g04924	2:2284740	G	A	downstream
Os02g0142100	LOC_Os02g04924	2:2284744	A	C	downstream
Os02g0142100	LOC_Os02g04924	2:2284812	C	T	downstream
Os02g0142250	LOC_Os02g04945	2:2307478	C	T	downstream
Os02g0142250	LOC_Os02g04945	2:2307846	C	T	downstream
Os02g0142250	LOC_Os02g04945	2:2307905	G	T	downstream
Os02g0142250	LOC_Os02g04945	2:2308228	A	G	downstream
Os02g0142250	LOC_Os02g04945	2:2308308	G	A	downstream
Os02g0142250	LOC_Os02g04945	2:2308595	A	G	downstream
Os02g0142250	LOC_Os02g04945	2:2308778	T	A	downstream
Os02g0142250	LOC_Os02g04945	2:2309123	A	G	downstream
Os02g0142250	LOC_Os02g04945	2:2309144	T	C	downstream
Os02g0142250	LOC_Os02g04945	2:2309192	C	T	downstream
Os02g0142250	LOC_Os02g04945	2:2309259	G	A	downstream
Os02g0142250	LOC_Os02g04945	2:2309269	G	A	downstream
Os02g0142250	LOC_Os02g04945	2:2309278	C	G	downstream
Os02g0142250	LOC_Os02g04945	2:2309333	T	G	downstream
Os02g0142250	LOC_Os02g04945	2:2319247	C	T	upstream
Os02g0142300	LOC_Os02g04950	2:2314684	C	G	downstream
Os02g0142300	LOC_Os02g04950	2:2323378	G	T	upstream
Os02g0142300	LOC_Os02g04950	2:2323411	G	A	upstream
Os02g0142300	LOC_Os02g04950	2:2323746	T	C	upstream
Os02g0142300	LOC_Os02g04950	2:2323785	A	G	upstream
Os02g0142300	LOC_Os02g04950	2:2324115	G	A	upstream
Os02g0142300	LOC_Os02g04950	2:2324137	C	T	upstream
Os02g0142300	LOC_Os02g04950	2:2326081	C	G	upstream
Os02g0142300	LOC_Os02g04950	2:2326114	T	C	upstream
Os02g0142300	LOC_Os02g04950	2:2326163	T	C	upstream
Os02g0142300	LOC_Os02g04950	2:2326263	C	T	upstream
Os02g0142300	LOC_Os02g04950	2:2326655	G	A	upstream
Os02g0142300	LOC_Os02g04950	2:2328321	T	C	upstream
Os02g0142400	LOC_Os02g04960	2:2325924	G	T	exonic	nonsynonmous
Os02g0142400	LOC_Os02g04960	2:2325995	C	T	exonic	nonsynonmous
Os02g0142400	LOC_Os02g04960	2:2327121	C	T	3_prime_UTR
Os02g0142400	LOC_Os02g04960	2:2327843	C	T	3_prime_UTR
Os02g0142400	LOC_Os02g04960	2:2328075	C	T	3_prime_UTR
Os02g0142400	LOC_Os02g04960	2:2328399	G	T	downstream
Os02g0142400	LOC_Os02g04960	2:2328487	A	C	downstream
Os02g0142400	LOC_Os02g04960	2:2328555	C	G	downstream
Os02g0142400	LOC_Os02g04960	2:2328688	T	C	downstream
Os02g0142400	LOC_Os02g04960	2:2328745	T	A	downstream
Os02g0142400	LOC_Os02g04960	2:2328918	T	C	downstream
Os02g0142400	LOC_Os02g04960	2:2328942	G	A	downstream
Os02g0142400	LOC_Os02g04960	2:2330480	A	G	downstream
Os02g0142400	LOC_Os02g04960	2:2330499	C	A	downstream
Os02g0142400	LOC_Os02g04960	2:2330579	C	T	downstream
Os02g0142400	LOC_Os02g04960	2:2330597	C	A	downstream
Os02g0142400	LOC_Os02g04960	2:2330625	A	T	downstream
Os02g0142400	LOC_Os02g04960	2:2330971	C	A	downstream
Os02g0142400	LOC_Os02g04960	2:2330989	G	C	downstream
Os02g0142400	LOC_Os02g04960	2:2331170	A	G	downstream
Os02g0142400	LOC_Os02g04960	2:2331252	A	G	downstream
Os02g0142400	LOC_Os02g04960	2:2331283	G	A	downstream
Os02g0142400	LOC_Os02g04960	2:2331301	A	G	downstream
Os02g0142400	LOC_Os02g04960	2:2331314	G	A	downstream
Os02g0142400	LOC_Os02g04960	2:2331330	A	G	downstream
Os02g0142400	LOC_Os02g04960	2:2331375	A	T	downstream
Os02g0142400	LOC_Os02g04960	2:2331485	C	A	downstream
Os02g0142400	LOC_Os02g04960	2:2331608	C	A	downstream
Os02g0142400	LOC_Os02g04960	2:2332082	G	T	downstream
Os02g0142400	LOC_Os02g04960	2:2332247	G	A	downstream
Os02g0142400	LOC_Os02g04960	2:2332298	G	A	downstream
Os02g0142400	LOC_Os02g04960	2:2332439	G	A	downstream
Os02g0142450	None	2:2331684	C	A	3_prime_UTR
Os02g0142450	None	2:2331720	C	T	3_prime_UTR
Os02g0142450	None	2:2331957	C	A	3_prime_UTR
Os02g0142450	None	2:2331984	C	T	3_prime_UTR
Os02g0142450	None	2:2332841	A	G	3_prime_UTR
Os02g0142450	None	2:2333235	G	A	3_prime_UTR
Os02g0142450	None	2:2333331	A	C	intron
Os02g0142450	None	2:2333491	T	C	intron
Os02g0142450	None	2:2333553	A	G	intron
Os02g0142450	None	2:2333588	A	T	intron
Os02g0142450	None	2:2333733	C	T	intron
Os02g0142450	None	2:2334195	A	T	intron
Os02g0142450	None	2:2334279	T	C	intron
Os02g0142450	None	2:2334388	G	A	intron
Os02g0142450	None	2:2334960	C	T	intron
Os02g0142450	None	2:2335189	A	G	intron
Os02g0142450	None	2:2335246	G	A	intron
Os02g0142450	None	2:2335310	G	A	intron
Os02g0142450	None	2:2335313	T	G	intron
Os02g0142450	None	2:2335473	G	T	intron
Os02g0142450	None	2:2335544	C	T	intron
Os02g0142450	None	2:2335663	G	A	intron
Os02g0142450	None	2:2336159	T	C	intron
Os02g0142450	None	2:2336553	A	T	intron
Os02g0142450	None	2:2336980	A	T	intron
Os02g0142450	None	2:2336988	C	A	intron
Os02g0142450	None	2:2337201	T	C	3_prime_UTR
Os02g0142450	None	2:2337362	G	T	intron
Os02g0142450	None	2:2337677	G	T	intron
Os02g0142450	None	2:2337773	C	T	3_prime_UTR
Os02g0142450	None	2:2337938	C	T	intron
Os02g0142450	None	2:2338002	C	G	3_prime_UTR
Os02g0142450	None	2:2338051	C	T	3_prime_UTR
Os02g0142450	None	2:2338168	G	A	3_prime_UTR
Os02g0142450	None	2:2338292	C	T	3_prime_UTR
Os02g0142450	None	2:2338328	G	A	3_prime_UTR
Os02g0142450	None	2:2338784	A	G	3_prime_UTR
Os02g0142450	None	2:2338818	C	T	3_prime_UTR
Os02g0142450	None	2:2340555	A	G	3_prime_UTR
Os02g0142450	None	2:2342055	C	T	3_prime_UTR
Os02g0142450	None	2:2344092	G	A	intron
Os02g0142450	None	2:2344406	C	T	intron
Os02g0142450	None	2:2345407	T	A	5_prime_UTR
Os02g0142450	None	2:2345422	T	C	5_prime_UTR
Os02g0142450	None	2:2345519	C	T	upstream
Os02g0142450	None	2:2345564	A	G	upstream
Os02g0142450	None	2:2345640	G	A	upstream
Os02g0142450	None	2:2345676	G	A	upstream
Os02g0142450	None	2:2345751	C	T	upstream
Os02g0142450	None	2:2345755	C	T	upstream
Os02g0142450	None	2:2345829	A	C	upstream
Os02g0142450	None	2:2345945	A	T	upstream
Os02g0142450	None	2:2345996	G	A	upstream
Os02g0142450	None	2:2346011	A	G	upstream
Os02g0142450	None	2:2346061	G	A	upstream
Os02g0142450	None	2:2346069	G	A	upstream
Os02g0142450	None	2:2346112	T	C	upstream
Os02g0142450	None	2:2347687	T	C	upstream
Os02g0142450	None	2:2347723	C	T	upstream
Os02g0142450	None	2:2347741	C	T	upstream
Os02g0142450	None	2:2347815	G	A	upstream
Os02g0142450	None	2:2347857	G	A	upstream
Os02g0142450	None	2:2348026	C	T	upstream
Os02g0142450	None	2:2348047	C	T	upstream
Os02g0142450	None	2:2349199	A	G	upstream
Os02g0142450	None	2:2349226	C	T	upstream
Os02g0142450	None	2:2349240	G	C	upstream
Os02g0142450	None	2:2349403	C	T	upstream
Os02g0142450	None	2:2349436	C	T	upstream
Os02g0142450	None	2:2349493	T	C	upstream
Os02g0142450	None	2:2349866	A	G	upstream
Os02g0142450	None	2:2349867	C	T	upstream
Os02g0142450	None	2:2349877	G	A	upstream
Os02g0142450	None	2:2349880	G	A	upstream
Os02g0142450	None	2:2349935	G	T	upstream
Os02g0142450	None	2:2350053	G	A	upstream
Os02g0142450	None	2:2350160	T	C	upstream
Os02g0142450	None	2:2350201	A	T	upstream
Os02g0142450	None	2:2350224	G	C	upstream
Os02g0142450	None	2:2350299	T	C	upstream
Os02g0142450	None	2:2350330	C	T	upstream
Os02g0142450	None	2:2350411	C	A	upstream
Os02g0142450	None	2:2350424	C	T	upstream
Os02g0142450	None	2:2350440	A	G	upstream
Os02g0142500	LOC_Os02g04970	2:2338988	C	T	upstream
Os02g0142500	LOC_Os02g04970	2:2339505	T	C	upstream
Os02g0142500	LOC_Os02g04970	2:2339509	T	C	upstream
Os02g0142500	LOC_Os02g04970	2:2339623	C	T	upstream
Os02g0142500	LOC_Os02g04970	2:2339979	G	T	upstream
Os02g0142500	LOC_Os02g04970	2:2339989	T	A	upstream
Os02g0142500	LOC_Os02g04970	2:2340013	T	C	upstream
Os02g0142500	LOC_Os02g04970	2:2340059	G	A	upstream
Os02g0142500	LOC_Os02g04970	2:2340950	C	T	upstream
Os02g0142500	LOC_Os02g04970	2:2341233	C	T	upstream
Os02g0142500	LOC_Os02g04970	2:2341246	T	C	upstream
Os02g0142500	LOC_Os02g04970	2:2341251	T	C	upstream
Os02g0142500	LOC_Os02g04970	2:2341576	T	C	upstream
Os02g0142500	LOC_Os02g04970	2:2341753	T	C	upstream
Os02g0142500	LOC_Os02g04970	2:2341835	G	T	upstream
Os02g0142500	LOC_Os02g04970	2:2342384	A	G	upstream
Os02g0142500	LOC_Os02g04970	2:2342440	T	C	upstream
Os02g0142500	LOC_Os02g04970	2:2342545	T	C	upstream
Os02g0142500	LOC_Os02g04970	2:2342661	C	T	upstream
Os02g0142500	LOC_Os02g04970	2:2342691	G	A	upstream
Os02g0142500	LOC_Os02g04970	2:2343506	C	T	upstream
Os02g0142750	None	2:2363849	C	A	downstream
Os02g0142750	None	2:2363964	C	G	downstream
Os02g0142750	None	2:2363973	G	A	downstream
Os02g0142750	None	2:2364087	A	G	downstream
Os02g0142750	None	2:2364089	G	A	downstream
Os02g0142750	None	2:2364154	A	G	downstream
Os02g0142750	None	2:2364187	C	T	downstream
Os02g0142750	None	2:2364206	C	T	downstream
Os02g0142750	None	2:2364270	G	C	downstream
Os02g0142750	None	2:2364274	T	A	downstream
Os02g0142750	None	2:2364289	A	G	downstream
Os02g0142750	None	2:2364328	A	T	downstream
Os02g0142750	None	2:2364375	T	C	downstream
Os02g0142750	None	2:2364382	A	C	downstream
Os02g0142750	None	2:2364430	C	G	downstream
Os02g0142750	None	2:2364431	T	A	downstream
Os02g0142750	None	2:2364610	G	A	downstream
Os02g0142750	None	2:2368864	G	A	3_prime_UTR
Os02g0142750	None	2:2368914	A	C	3_prime_UTR
Os02g0142750	None	2:2369033	T	A	3_prime_UTR
Os02g0142750	None	2:2369145	A	C	3_prime_UTR
Os02g0142750	None	2:2369416	C	T	3_prime_UTR
Os02g0142750	None	2:2372608	G	C	upstream
Os02g0142750	None	2:2372667	G	T	upstream
Os02g0142750	None	2:2372708	C	T	upstream
Os02g0142750	None	2:2372844	T	G	upstream
Os02g0142750	None	2:2373194	T	G	upstream
Os02g0142750	None	2:2373207	T	G	upstream
Os02g0142750	None	2:2373248	A	G	upstream
Os02g0142750	None	2:2373265	G	A	upstream
Os02g0142750	None	2:2373323	C	T	upstream
Os02g0142750	None	2:2373324	G	A	upstream
Os02g0142750	None	2:2373362	T	C	upstream
Os02g0142750	None	2:2373378	T	C	upstream
Os02g0142750	None	2:2373470	G	A	upstream
Os02g0142750	None	2:2373518	T	C	upstream
Os02g0142750	None	2:2373641	T	A	upstream
Os02g0142750	None	2:2373760	A	C	upstream
Os02g0142750	None	2:2374000	G	A	upstream
Os02g0142750	None	2:2374185	G	T	upstream
Os02g0142750	None	2:2374281	G	A	upstream
Os02g0142800	LOC_Os02g05000	2:2364646	G	A	upstream
Os02g0142800	LOC_Os02g05000	2:2364684	G	T	upstream
Os02g0142800	LOC_Os02g05000	2:2364722	A	G	upstream
Os02g0142800	LOC_Os02g05000	2:2365169	A	G	upstream
Os02g0142800	LOC_Os02g05000	2:2365179	T	C	upstream
Os02g0142800	LOC_Os02g05000	2:2366974	T	A	upstream
Os02g0142800	LOC_Os02g05000	2:2366977	A	G	upstream
Os02g0142800	LOC_Os02g05000	2:2367672	G	A	upstream
Os02g0142800	LOC_Os02g05000	2:2367717	G	A	upstream
Os02g0142800	LOC_Os02g05000	2:2367720	G	A	upstream
Os02g0142800	LOC_Os02g05000	2:2367853	G	C	upstream
Os02g0142800	LOC_Os02g05000	2:2368069	G	T	upstream
Os02g0142800	LOC_Os02g05000	2:2368074	G	A	upstream
Os02g0142800	LOC_Os02g05000	2:2368183	C	T	upstream
Os02g0142800	LOC_Os02g05000	2:2368403	T	C	upstream
Os02g0142800	LOC_Os02g05000	2:2368428	A	G	upstream
Os02g0142800	LOC_Os02g05000	2:2368460	G	A	upstream
Os02g0142800	LOC_Os02g05000	2:2368481	C	T	upstream
Os02g0142800	LOC_Os02g05000	2:2368546	G	A	upstream
Os02g0142800	LOC_Os02g05000	2:2368580	G	A	upstream
Os02g0142800	LOC_Os02g05000	2:2368596	G	A	upstream
Os02g0142800	LOC_Os02g05000	2:2368799	G	C	upstream
Os02g0142800	LOC_Os02g05000	2:2368805	T	C	upstream
Os02g0142800	LOC_Os02g05000	2:2370840	C	A	exonic	synonymous
Os02g0142800	LOC_Os02g05000	2:2370900	A	C	exonic	nonsynonmous
Os02g0142800	LOC_Os02g05000	2:2371067	G	A	stop_gained	nonsynonmous
Os02g0142850	None	2:2375857	G	C	upstream
Os02g0142875	None	2:2372278	T	C	exonic	synonymous
Os02g0142875	None	2:2372437	C	T	exonic	nonsynonmous	1.37e-09	0.000488
Os02g0142875	None	2:2374358	A	T	exonic	nonsynonmous
Os02g0142875	None	2:2374376	G	A	exonic	nonsynonmous
Os02g0142875	None	2:2374409	A	G	exonic	nonsynonmous
Os02g0142875	None	2:2378283	C	A	downstream
Os02g0142875	None	2:2378291	A	G	downstream
Os02g0142950	None	2:2387479	G	T	3_prime_UTR
Os02g0142950	None	2:2388656	G	T	downstream
Os02g0142950	None	2:2389152	C	T	downstream
Os02g0142950	None	2:2389266	G	A	downstream
Os02g0142950	None	2:2389286	C	T	downstream
Os02g0142950	None	2:2389338	G	A	downstream
Os02g0142950	None	2:2389356	C	T	downstream
Os02g0142950	None	2:2389677	C	T	downstream
Os02g0142950	None	2:2389755	A	G	downstream
Os02g0142950	None	2:2389828	T	C	downstream
Os02g0142950	None	2:2389873	A	G	downstream
Os02g0142950	None	2:2391733	A	T	downstream
Os02g0142950	None	2:2391779	G	A	downstream
Os02g0142950	None	2:2391859	G	A	downstream
Os02g0142950	None	2:2392342	T	C	downstream
Os02g0142950	None	2:2392415	G	A	downstream
Os02g0143100	LOC_Os02g05030	2:2387673	A	G	upstream
Os02g0143100	LOC_Os02g05030	2:2387679	C	A	upstream
Os02g0143100	LOC_Os02g05030	2:2387719	G	T	upstream
Os02g0143100	LOC_Os02g05030	2:2387754	C	T	upstream
Os02g0143100	LOC_Os02g05030	2:2387761	C	T	upstream
Os02g0143100	LOC_Os02g05030	2:2387781	T	G	upstream
Os02g0143100	LOC_Os02g05030	2:2387858	A	G	upstream
Os02g0143100	LOC_Os02g05030	2:2387859	A	G	upstream
Os02g0143100	LOC_Os02g05030	2:2387861	T	C	upstream
Os02g0143100	LOC_Os02g05030	2:2387869	C	G	upstream
Os02g0143100	LOC_Os02g05030	2:2388036	G	A	upstream
Os02g0143100	LOC_Os02g05030	2:2388048	A	G	upstream
Os02g0143100	LOC_Os02g05030	2:2388062	A	C	upstream
Os02g0143100	LOC_Os02g05030	2:2388070	G	A	upstream
Os02g0143100	LOC_Os02g05030	2:2388282	C	A	upstream
Os02g0143100	LOC_Os02g05030	2:2390536	T	A	exonic	nonsynonmous
Os02g0143100	LOC_Os02g05030	2:2391481	C	A	exonic	nonsynonmous
Os02g0143100	LOC_Os02g05030	2:2391569	C	T	exonic	nonsynonmous
Os02g0143100	LOC_Os02g05030	2:2392011	T	C	exonic	nonsynonmous
Os02g0143100	LOC_Os02g05030	2:2394286	T	C	3_prime_UTR
Os02g0143100	LOC_Os02g05030	2:2394289	T	C	3_prime_UTR
Os02g0143100	LOC_Os02g05030	2:2394334	T	A	3_prime_UTR
Os02g0143100	LOC_Os02g05030	2:2397922	G	T	downstream
Os02g0143100	LOC_Os02g05030	2:2397944	G	T	downstream
Os02g0143100	LOC_Os02g05030	2:2398529	G	A	downstream
Os02g0143100	LOC_Os02g05030	2:2398702	T	C	downstream
Os02g0143100	LOC_Os02g05030	2:2399023	A	G	downstream
Os02g0143200	LOC_Os02g05040	2:2392907	C	T	upstream
Os02g0143200	LOC_Os02g05040	2:2393217	A	G	upstream
Os02g0143200	LOC_Os02g05040	2:2393280	C	G	upstream
Os02g0143200	LOC_Os02g05040	2:2393589	C	T	upstream
Os02g0143200	LOC_Os02g05040	2:2393653	C	A	upstream
Os02g0143200	LOC_Os02g05040	2:2393903	A	G	upstream
Os02g0143200	LOC_Os02g05040	2:2394363	C	T	upstream
Os02g0143200	LOC_Os02g05040	2:2394471	T	C	upstream
Os02g0143200	LOC_Os02g05040	2:2394477	G	A	upstream
Os02g0143200	LOC_Os02g05040	2:2394550	A	G	upstream
Os02g0143200	LOC_Os02g05040	2:2394551	G	T	upstream
Os02g0143200	LOC_Os02g05040	2:2394582	G	A	upstream
Os02g0143200	LOC_Os02g05040	2:2394644	C	T	upstream
Os02g0143200	LOC_Os02g05040	2:2394713	T	C	upstream
Os02g0143200	LOC_Os02g05040	2:2394724	C	T	upstream
Os02g0143200	LOC_Os02g05040	2:2394836	T	C	upstream
Os02g0143200	LOC_Os02g05040	2:2394862	T	C	upstream
Os02g0143200	LOC_Os02g05040	2:2394886	C	A	upstream
Os02g0143200	LOC_Os02g05040	2:2394984	G	A	upstream
Os02g0143200	LOC_Os02g05040	2:2395016	T	A	upstream
Os02g0143200	LOC_Os02g05040	2:2395061	C	G	upstream
Os02g0143200	LOC_Os02g05040	2:2395066	G	C	upstream
Os02g0143200	LOC_Os02g05040	2:2395205	T	G	upstream
Os02g0143200	LOC_Os02g05040	2:2395208	A	G	upstream
Os02g0143200	LOC_Os02g05040	2:2395209	G	T	upstream
Os02g0143200	LOC_Os02g05040	2:2395254	A	T	upstream
Os02g0143200	LOC_Os02g05040	2:2395370	C	A	upstream
Os02g0143200	LOC_Os02g05040	2:2395445	A	G	upstream
Os02g0143200	LOC_Os02g05040	2:2395455	C	T	upstream
Os02g0143200	LOC_Os02g05040	2:2395565	C	T	upstream
Os02g0143200	LOC_Os02g05040	2:2395569	G	T	upstream
Os02g0143200	LOC_Os02g05040	2:2395577	T	C	upstream
Os02g0143200	LOC_Os02g05040	2:2395691	T	C	upstream
Os02g0143200	LOC_Os02g05040	2:2395704	C	T	upstream
Os02g0143200	LOC_Os02g05040	2:2395716	G	A	upstream
Os02g0143200	LOC_Os02g05040	2:2395759	A	G	upstream
Os02g0143200	LOC_Os02g05040	2:2395966	C	T	upstream
Os02g0143200	LOC_Os02g05040	2:2395983	G	T	upstream
Os02g0143200	LOC_Os02g05040	2:2396980	C	T	upstream
Os02g0143200	LOC_Os02g05040	2:2397019	C	T	upstream
Os02g0143200	LOC_Os02g05040	2:2397043	A	G	upstream
Os02g0143200	LOC_Os02g05040	2:2397069	G	A	upstream
Os02g0143200	LOC_Os02g05040	2:2397208	C	T	upstream
Os02g0143200	LOC_Os02g05040	2:2397228	G	A	upstream
Os02g0143200	LOC_Os02g05040	2:2397233	T	C	upstream
Os02g0143200	LOC_Os02g05040	2:2397241	G	C	upstream
Os02g0143200	LOC_Os02g05040	2:2399359	G	C	intron
Os02g0143200	LOC_Os02g05040	2:2399467	A	G	exonic	nonsynonmous
Os02g0143200	LOC_Os02g05040	2:2399617	T	G	intron
Os02g0143200	LOC_Os02g05040	2:2399775	T	C	intron
Os02g0143200	LOC_Os02g05040	2:2399995	A	G	intron
Os02g0143200	LOC_Os02g05040	2:2399997	C	T	intron
Os02g0143200	LOC_Os02g05040	2:2399999	A	G	intron
Os02g0143200	LOC_Os02g05040	2:2400086	A	G	intron
Os02g0143200	LOC_Os02g05040	2:2400205	G	A	intron
Os02g0143200	LOC_Os02g05040	2:2400721	T	G	exonic	nonsynonmous
Os02g0143200	LOC_Os02g05040	2:2404290	T	C	exonic	nonsynonmous
Os02g0143200	LOC_Os02g05040	2:2404890	G	C	3_prime_UTR
Os02g0143300	LOC_Os02g05050	2:2402116	G	A	upstream
Os02g0143300	LOC_Os02g05050	2:2402468	A	T	upstream
Os02g0143300	LOC_Os02g05050	2:2402711	T	A	upstream
Os02g0143300	LOC_Os02g05050	2:2403726	T	C	upstream
Os02g0143300	LOC_Os02g05050	2:2405059	A	G	upstream
Os02g0143300	LOC_Os02g05050	2:2405065	G	A	upstream
Os02g0143300	LOC_Os02g05050	2:2405106	G	A	upstream
Os02g0143300	LOC_Os02g05050	2:2405674	A	C	upstream
Os02g0143300	LOC_Os02g05050	2:2406171	T	C	upstream
Os02g0143300	LOC_Os02g05050	2:2406389	T	C	upstream
Os02g0143300	LOC_Os02g05050	2:2406547	A	G	upstream
Os02g0143300	LOC_Os02g05050	2:2406673	C	A	exonic	nonsynonmous
Os02g0143350	LOC_Os02g05050	2:2407086	G	C	upstream
Os02g0143350	LOC_Os02g05050	2:2407359	A	G	upstream
Os02g0143350	LOC_Os02g05050	2:2407618	A	C	upstream
Os02g0143350	LOC_Os02g05050	2:2407745	T	C	upstream
Os02g0143350	LOC_Os02g05050	2:2408032	T	A	upstream
Os02g0143350	LOC_Os02g05050	2:2408555	A	T	upstream
Os02g0143350	LOC_Os02g05050	2:2408806	G	C	upstream
Os02g0143350	LOC_Os02g05050	2:2408885	C	A	upstream
Os02g0143350	LOC_Os02g05050	2:2414453	G	A	downstream
Os02g0143350	LOC_Os02g05050	2:2414488	C	T	downstream
Os02g0143400	LOC_Os02g05060	2:2409217	C	G	exonic	nonsynonmous
Os02g0143400	LOC_Os02g05060	2:2409297	G	T	exonic	nonsynonmous
Os02g0143400	LOC_Os02g05060	2:2409661	G	A	upstream
Os02g0143400	LOC_Os02g05060	2:2409944	A	T	upstream
Os02g0143400	LOC_Os02g05060	2:2410371	A	G	upstream
Os02g0143400	LOC_Os02g05060	2:2410727	A	T	upstream
Os02g0143400	LOC_Os02g05060	2:2410823	T	A	upstream
Os02g0143400	LOC_Os02g05060	2:2410824	T	A	upstream
Os02g0143400	LOC_Os02g05060	2:2410920	T	C	upstream
Os02g0143400	LOC_Os02g05060	2:2411028	G	A	upstream
Os02g0143400	LOC_Os02g05060	2:2411152	C	T	upstream
Os02g0143400	LOC_Os02g05060	2:2411196	G	C	upstream
Os02g0143400	LOC_Os02g05060	2:2411490	C	T	upstream
Os02g0143400	LOC_Os02g05060	2:2411544	G	A	upstream
Os02g0143400	LOC_Os02g05060	2:2411611	C	T	upstream
Os02g0143400	LOC_Os02g05060	2:2411763	A	G	upstream
Os02g0143400	LOC_Os02g05060	2:2411836	T	C	upstream
Os02g0143400	LOC_Os02g05060	2:2411908	T	A	upstream
Os02g0143400	LOC_Os02g05060	2:2411921	G	A	upstream
Os02g0143400	LOC_Os02g05060	2:2411949	C	T	upstream
Os02g0143400	LOC_Os02g05060	2:2413822	T	C	upstream
Os02g0143400	LOC_Os02g05060	2:2413865	T	C	upstream
Os02g0143400	LOC_Os02g05060	2:2413985	C	T	upstream
Os02g0143400	LOC_Os02g05060	2:2414028	G	C	upstream
Os02g0143400	LOC_Os02g05060	2:2414268	C	A	upstream
Os02g0144200	LOC_Os02g05120	2:2442944	C	A	upstream
Os02g0144200	LOC_Os02g05120	2:2442951	C	T	upstream
Os02g0144200	LOC_Os02g05120	2:2445202	A	T	exonic	nonsynonmous
Os02g0144200	LOC_Os02g05120	2:2445228	T	G	exonic	nonsynonmous
Os02g0144200	LOC_Os02g05120	2:2445858	G	T	downstream
Os02g0144200	LOC_Os02g05120	2:2445944	C	T	downstream
Os02g0144200	LOC_Os02g05120	2:2446129	G	A	downstream
Os02g0144200	LOC_Os02g05120	2:2446198	A	T	downstream
Os02g0144200	LOC_Os02g05120	2:2446554	T	C	downstream
Os02g0144200	LOC_Os02g05120	2:2446901	C	G	downstream
Os02g0144200	LOC_Os02g05120	2:2447329	G	A	downstream
Os02g0144200	LOC_Os02g05120	2:2447401	G	A	downstream
Os02g0144300	None	2:2448788	A	G	3_prime_UTR
Os02g0144300	None	2:2449915	C	T	3_prime_UTR
Os02g0144300	None	2:2449931	C	A	3_prime_UTR
Os02g0144300	None	2:2450059	G	A	exonic	nonsynonmous
Os02g0144300	None	2:2451273	G	A	upstream
Os02g0144300	None	2:2451519	C	A	upstream
Os02g0144300	None	2:2451903	G	A	upstream
Os02g0144300	None	2:2452629	C	T	upstream
Os02g0144300	None	2:2452820	T	A	upstream
Os02g0144300	None	2:2452874	A	G	upstream
Os02g0144800	LOC_Os02g05190	2:2479209	G	A	upstream
Os02g0144800	LOC_Os02g05190	2:2479286	A	C	upstream
Os02g0144800	LOC_Os02g05190	2:2479362	G	A	upstream
Os02g0144800	LOC_Os02g05190	2:2479396	C	A	upstream
Os02g0144800	LOC_Os02g05190	2:2479523	G	A	upstream
Os02g0144800	LOC_Os02g05190	2:2479659	C	T	upstream
Os02g0144800	LOC_Os02g05190	2:2479965	C	T	upstream
